# Supplementary material for: Characteristic and Chondrogenic Differentiation Analysis of Hybrid Hydrogels Comprised of Hyaluronic Acid Methacryloyl (HAMA), Gelatin Methacryloyl (GelMA), and the Acrylate-Functionalized Nano-Silica Crosslinker
Source: Polymers (Basel). 2022 May 13;14(10):2003. doi: 10.3390/polym14102003 (PMC9144778; doi:10.3390/polym14102003)
Supplement: Supplementary file 1 [file polymers-14-02003-s001.zip]

Archive with 1 entries (1 files):
- polymers-1691101-supplementary.pdf
